# Supplementary material for: Long-term visual acuity in patients with optic pathway glioma treated during childhood with up-front BB-SFOP chemotherapy—Analysis of a French pediatric historical cohort
Source: PLoS One. 2019 Mar 8;14(3):e0212107. doi: 10.1371/journal.pone.0212107 (PMC6407847; doi:10.1371/journal.pone.0212107)
Supplement: S1 Dataset — (ZIP) [file pone.0212107.s001.zip]

Archive with 3 entries (3 files):
- S1 Dataset_Long Term Visual Acuity According to the WHO Classification.dta
- S1 Dataset_Long Term Visual Acuity According to the WHO Classification.raw
- S1 Dataset_Read me.pdf
